# Supplementary material for: Text-mining of PubMed abstracts by natural language processing to create a public knowledge base on molecular mechanisms of bacterial enteropathogens
Source: BMC Bioinformatics. 2009 Jun 10;10:177. doi: 10.1186/1471-2105-10-177 (PMC2704210; doi:10.1186/1471-2105-10-177)
Supplement: Additional file 1 — Training Set PubMed IDs. Tab-delimited text file with list of PubMed IDs used in training set. [file 1471-2105-10-177-S1.txt]

1105156
1312536
1317153
1317844
1332940
1379582
1406277
1465428
1495389
1631083
1645840
1649817
1657123
1657713
1710759
1718953
1943701
1956303
1987157
2029967
2037361
2160435
2179861
2187180
2192230
2197603
2198256
2269304
2419743
2445996
2452153
2474742
2542950
2548211
2644195
2664454
2668880
2681153
2693900
2793832
2793833
2841306
2841972
2842298
2843375
2843470
2981826
3001024
3019679
3021627
3031310
3056912
3057506
3078876
3106976
3275619
3294797
3301347
3528748
3889910
3891513
3891514
3905407
4297268
4568611
4608310
5326096
6125497
6201848
6751938
7507920
7519593
7532168
7592415
7601127
7721701
7986007
8045880
8071227
8288541
8444803
8449890
8522512
8541300
8550531
8559065
8631699
8634272
8655507
8655552
8755878
8866485
8951818
9004408
9076742
9140973
9169753
9188462
9194702
9209060
9211896
9218784
9275221
9278392
9305945
9308174
9321663
9324260
9346310
9364916
9390560
9391106
9401019
9422595
9427399
9440525
9441862
9442888
9484891
9484901
9492268
9515702
9524262
9537377
9538012
9554854
9570409
9573095
9575203
9632251
9632726
9642192
9642193
9658018
9660827
9670013
9673232
9673266
9677290
9680209
9680224
9692922
9696764
9721271
9721312
9723924
9729611
9729612
9738023
9738917
9748275
9756860
9786184
9786192
9786193
9829961
10048039
10085045
10194318
10202137
10411746
10452520
10464235
10525738
10559180
10629197
10714991
10735868
10735870
10769114
10787413
10802738
10913072
10966819
10978351
10984518
10986234
11032735
11136448
11251852
11373625
11466284
11544239
11553332
11683274
11689946
11750129
11779873
11972336
11985727
12111147
12140189
12218008
12374839
12384697
12509230
12834539
12864852
12923088
12949119
14636560
14645275
14663095
14702307
14729710
14996794
15175305
15205407
15205422
15205533
15262950
15262951
15292162
15342600
15466019
15489459
15527496
15629933
15774901
15784179
15805523
15866920
15866921
15866933
15901689
15937193
16077111
16109949
16159798
16199580
16291690
16385067
16428428
16428875
16452420
16452428
16452446
16490932
16547021
16547413
16585756
16585765
16585772
16585773
16621814
16621824
16625049
16672607
16672618
16707709
16714843
16740952
16740955
16740956
16816180
16816182
16816191
16855237
16855249
16855252
16855258
16885435
16885436
16885437
16885445
16885453
16885462
16885466
16923886
16923895
16923900
16923914
16923915
16936015
16936035
16936038
16943354
16943355
16957035
16980446
16980447
16980465
16980468
16980469
16980477
16980479
16980480
16980490
16980492
16985292
16985293
16988023
16997949
16997959
17012380
17012381
17015643
17015646
17015652
17015654
17015655
17015667
17030906
17030914
17059566
17065267
17074075
17076670
17078818
17079502
17088369
17093030
17108071
17108269
17108272
17108278
17145942
17145948
17145952
17158898
17158899
17178779
17178780
17178788
17178790
17196937
17205475
