# Supplementary material for: Text-mining of PubMed abstracts by natural language processing to create a public knowledge base on molecular mechanisms of bacterial enteropathogens
Source: BMC Bioinformatics. 2009 Jun 10;10:177. doi: 10.1186/1471-2105-10-177 (PMC2704210; doi:10.1186/1471-2105-10-177)
Supplement: Additional file 2 — Blind Set PubMed IDs. Tab-delimited text file with list of PubMed IDs used in blind set. [file 1471-2105-10-177-S2.txt]

7037743
7476198
7476203
7494473
7512872
7517390
7517391
7524073
7534408
7541787
7608068
7642488
7682279
7684736
7698674
7752894
7754225
7814329
7855594
7894705
7896723
7940673
7957223
7997169
8144449
8145648
8170390
8382333
8392513
8404849
8432722
8437520
8605893
8626304
8631969
8726014
8748032
8751894
8752325
8752353
8755556
8763964
8808921
8817493
8830237
8874804
8976565
9006051
9022701
9043137
16549664
16553870
16554724
16622050
16765491
16790812
16794578
16826238
16861624
16861654
16866368
16927377
16930547
16938880
16940090
16954402
16958847
16962807
16980981
16988239
16988276
16997598
16997967
17028033
17040489
17043042
17046177
17049315
17050689
17060158
17060328
17071752
17074849
17074909
17077085
17081052
17088427
17095701
17109349
17110044
17132091
17140380
17140390
17143896
17160643
17161849
17172341
17173036
17173484
17182055
17185542
17185545
17185554
17185555
17189694
17194509
17194608
17198710
17206386
17207814
17209022
17209023
17212407
17213701
17213832
17214743
17217912
17220226
17220229
17220269
17220313
17222190
17222426
17223133
17223369
17223713
17224306
17224606
17224607
17227702
17233728
17233907
17242513
17259626
17259627
17260962
17263560
17284458
